# Supplementary material for: Sex Differences Across Concussion Characteristics in US Service Academy Cadets: A CARE Consortium Study
Source: Sports Med. 2024 Jul 12;54(11):2955–64. doi: 10.1007/s40279-024-02068-3 (PMC11561049; doi:10.1007/s40279-024-02068-3)
Supplement: Supplementary file 1 — Supplementary file1 (XLSX 17 KB) [file 40279_2024_2068_MOESM1_ESM.xlsx]

## Sheet: Sheet1
Site	IRB Approved Protocol Number	Date of original approval
Azusa Pacific University	#76-15	2016-06-08
Bloomsburg Universtiy of Pennsylvania	2016-41	2016-07-15
California Lutheran University	12015-78	2016-05-06
Humboldt State University	IRB 14-171	2015-05-14
Indiana University	1511694875	2016-01-27
Princeton University	0000006841	2014-10-23
Temple University	23719	2016-06-14
United States Air Force Academy	Protocol FAC20140043H	2014-07-24
United States Coast Guard Academy	IRB-2014-05	2015-05-19
United States Military Academy	KACH Protocol 15-016, IRBNet# 412046-1	2015-04-14
United States Naval Academy	USNA.2018.0036-IR-EPS-A	2018-06-07
University of California Los Angeles (UCLA)	IRB#15-000042	2015-02-17
University of Delaware	740790-1	2015-04-28
University of Florida	IRB201400599	2014-09-03
University of Georgia	Study00001176	2014-08-13
University of Michigan	HUM00089413	2014-05-30
University of North Carolina, Chapel Hill	14-2123	2015-02-18								3
University of North Georgia	201625	2016-03-27
University of Oklahoma	HUM00089413 (Reliance with University of Michigan)	Reliance executed 8/4/2014
University of Pennsylvania	IRB 16-012903	2016-08-16
University of Pittsburgh	PRO14060051	2014-08-08
University of Washington	47815	2014-09-04
University of Wisconsin, Madison	2014-0864	2014-08-25
Universtiy of Chicago	IRB 16-0664	2016-08-11
Universtiy of Miami	20160293	2016-07-25
Universtiy of Rochester	RSRB00057426	2015-06-17
Virginia Tech	15-594	2015-07-23
Wake Forest Univesity	IRB00037778	2016-06-13
Wilmington College of Ohio	130	2016-04-12
Winston-Salem State University	IRB00037778 (Reliance with WFU IRB)	Reliance executed 8/16/17
